# Supplementary material for: COVID-19 epidemic in New York City: development of an age group-specific mathematical model to predict the outcome of various vaccination strategies
Source: Virol J. 2022 Mar 15;19:43. doi: 10.1186/s12985-022-01771-9 (PMC8922400; doi:10.1186/s12985-022-01771-9)
Supplement: Supplementary file 3 — Additional file 3. Tables: Table S1. The reported COVID-19 data in 5 age groups (0-17, 18-44, 45-64, 65-74 and 75-100) in NYC from the official website of New York from March 24, 2020 to February 28, 2021. Columns 2-6. cumulative confirmed cases, Columns 7-11. cumulative deaths, Columns 12-16. cumulative hospitalizations. Table S2. Parameter description and estimated values for models (1) and (2) without vaccination. All the unknown initial values and parameters as well as their 95% confidence intervals were estimated by using the Markov Chain Monte Carlo (MCMC) approach. Table S3. Parameter description and estimated values for models (3) and (4) with vaccination. All the unknown parameters as well as their 95% confidence intervals were estimated by using the Markov Chain Monte Carlo (MCMC) approach. [file 12985_2022_1771_MOESM3_ESM.xlsx]

## Sheet: Sheet1
Date	Cumulative number of confirmed cases					Cumulative number of deaths					Cumulative number of hospitalizations
	0-17	18-44	45-64	65-74	75-100	0-17	18-44	45-64	65-74	75-100	0-17	18-44	45-64	65-74	75-100
2020-03-24	384	7094	5194	1689	1227	0	5	43	44	100	28	629	1061	550	615
2020-03-25	446	8880	6786	2226	1633	0	15	57	70	138	35	837	1470	736	844
2020-03-26	495	10145	7869	2627	1935	0	16	77	91	181	46	950	1749	946	1029
2020-03-27	543	11617	9158	3034	2286	0	20	104	110	216	47	971	1886	1032	1103
2020-03-28	591	13213	10596	3571	2724	0	32	161	158	321	58	1224	2350	1267	1388
2020-03-29	619	14233	11577	3954	3020	1	39	185	183	368	67	1459	2765	1499	1620
2020-03-30	714	16028	13344	4496	3410	1	54	216	215	428	72	1448	2887	1612	1722
2020-03-31	757	17347	14689	5015	3866	1	67	259	255	514	74	1532	3195	1826	1922
2020-04-01	816	18767	16104	5584	4328	1	78	333	334	628	83	1711	3658	2114	2209
2020-04-02	881	20313	17497	6095	4811	1	90	382	376	713	88	1817	3962	2300	2423
2020-04-03	988	22434	19971	7064	5709	1	110	442	461	853	92	1962	4368	2572	2745
2020-04-04	1077	23952	21644	7716	6337	2	132	535	557	1028	96	2070	4729	2803	3018
2020-04-05	1135	25383	23135	8260	6905	2	140	587	612	1131	101	2214	5295	3172	3423
2020-04-06	1204	26716	24627	8749	7345	2	148	652	686	1250	109	2324	5714	3435	3751
2020-04-07	1374	28830	26755	9472	8007	2	201	853	879	1609	150	3206	7247	4171	4403
2020-04-08	1523	30877	28700	10219	8713	3	219	1020	1064	1952	159	3338	7708	4473	4796
2020-04-09	1726	33906	31472	10990	9424	3	241	1143	1187	2204	160	3461	8080	4746	5124
2020-04-10	1867	36475	33914	11736	10203	3	265	1283	1335	2543	183	4130	9567	5729	6311
2020-04-11	1928	37835	35575	12364	10793	3	270	1357	1415	2697	190	4274	10118	6093	6782
2020-04-12	2025	39704	37851	13128	11477	3	284	1449	1511	2935	190	4304	10182	6147	6853
2020-04-14	2078	40612	38967	13542	11840	3	301	1529	1611	3145	198	4472	10729	6602	7508
2020-04-15	2150	42127	40559	14025	12331	3	309	1581	1683	3263	199	4493	10799	6659	7589
2020-04-16	2395	45648	44460	15490	13892	3	353	1788	1962	3783	209	4843	11795	7434	8560
2020-04-17	2478	46985	46115	16019	14501	3	373	1915	2086	4070	213	4864	11870	7485	8645
2020-04-18	2588	48156	47407	16439	14922	3	380	1988	2179	4260	223	4980	12343	7853	9201
2020-04-19	2652	49066	48444	16776	15251	3	395	2048	2253	4401	227	4992	12378	7879	9251
2020-04-20	2707	49887	49383	17072	15547	3	414	2153	2378	4611	232	5105	12675	8127	9605
2020-04-21	2839	51217	50694	17474	15932	3	426	2243	2469	4801	232	5115	12724	8164	9683
2020-04-22	2961	52380	51998	17846	16282	4	434	2331	2546	4973	234	5179	12960	8337	10010
2020-04-23	3116	53941	53696	18372	16727	5	453	2418	2672	5196	239	5369	13367	8629	10388
2020-04-24	3276	55541	55390	18891	17182	5	458	2458	2727	5310	262	5604	13874	9003	10825
2020-04-25	3361	56474	56428	19198	17443	5	472	2563	2843	5575	262	5612	13889	9022	10848
2020-04-26	3488	57462	57556	19545	17735	5	479	2620	2884	5718	270	5647	14016	9122	10993
2020-04-27	3555	58042	58143	19749	17909	5	482	2649	2910	5772	273	5695	14156	9240	11212
2020-04-28	3631	58866	58877	19996	18180	6	497	2742	3027	6013	281	5872	14366	9404	11391
2020-04-29	3711	59684	59715	20273	18506	6	507	2803	3101	6152	282	5917	14447	9480	11520
2020-04-30	3782	60483	60552	20537	18821	6	531	2908	3217	6336	285	5991	14638	9646	11854
2020-05-01	3897	61376	61424	20813	19045	6	534	2937	3260	6417	286	6032	14729	9709	11956
2020-05-02	4023	62109	62137	21024	19221	6	538	2973	3296	6505	287	6054	14787	9759	12018
2020-05-03	4088	62718	62700	21245	19451	6	545	3028	3363	6593	291	6070	14818	9799	12063
2020-05-04	4137	63149	63122	21383	19598	6	549	3078	3403	6687	296	6104	14917	9871	12191
2020-05-05	4188	63726	63670	21590	19779	6	557	3119	3458	6797	303	6145	15007	9936	12281
2020-05-06	4246	64244	64143	21770	19971	6	566	3170	3511	6907	304	6151	15033	9955	12297
2020-05-07	4310	64707	64595	21959	20173	6	575	3219	3581	7006	310	6170	15074	9989	12366
2020-05-08	4397	65195	65082	22120	20337	7	577	3242	3603	7051	312	6258	15166	10067	12449
2020-05-09	4459	65645	65546	22260	20504	8	583	3316	3664	7180	325	6369	15357	10171	12586
2020-05-10	4605	67327	67171	22866	21280	10	587	3348	3708	7273	374	7281	16581	10938	13527
2020-05-11	4645	67562	67364	22937	21399	10	596	3383	3753	7356	381	7338	16644	10976	13595
2020-05-12	4690	67925	67647	23026	21509	10	601	3413	3788	7419	392	7426	16772	11055	13657
2020-05-13	4761	68340	67982	23167	21632	10	609	3438	3816	7475	411	7479	16831	11089	13701
2020-05-14	4824	68835	68520	23370	21887	10	610	3449	3841	7511	414	7496	16854	11091	13720
2020-05-15	4884	69127	68911	23542	22151	10	620	3526	3921	7678	418	7531	16994	11183	13843
2020-05-16	4955	69610	69402	23714	22307	10	625	3556	3963	7731	422	7537	17027	11218	13910
2020-05-17	4990	69862	69612	23789	22396	10	629	3575	3990	7776	426	7544	17054	11244	13943
2020-05-18	5025	70069	69804	23855	22477	10	631	3596	4010	7809	434	7676	17176	11303	14023
2020-05-19	5070	70349	70033	23954	22543	10	636	3621	4027	7856	438	7697	17191	11313	14042
2020-05-20	5102	70538	70177	24029	22602	10	641	3633	4050	7898	443	7715	17217	11329	14064
2020-05-21	5212	70933	70497	24155	22768	10	643	3662	4078	7940	451	7736	17241	11350	14083
2020-05-22	5245	71209	70739	24236	22852	10	645	3680	4091	7977	453	7804	17320	11398	14140
2020-05-23	5290	71503	70995	24334	22944	10	646	3700	4111	8002	458	7815	17331	11411	14161
2020-05-24	5322	71725	71236	24393	23028	10	646	3705	4114	8007	458	7817	17338	11413	14169
2020-05-25	5340	71912	71435	24444	23091	10	651	3720	4131	8053	457	7839	17357	11431	14201
2020-05-26	5370	72173	71691	24521	23181	10	651	3728	4140	8081	470	7863	17377	11443	14224
2020-05-27	5418	72536	72037	24604	23240	10	652	3743	4154	8114	484	7872	17388	11453	14249
2020-05-28	5457	72845	72314	24689	23306	10	653	3761	4173	8140	487	7875	17394	11460	14262
2020-05-29	5497	73188	72615	24778	23388	10	656	3768	4187	8164	509	7951	17475	11513	14343
2020-05-30	5513	73436	72851	24852	23470	10	658	3781	4206	8193	518	8051	17608	11603	14433
2020-05-31	5526	73564	72943	24882	23495	11	658	3784	4217	8212	517	8107	17642	11624	14442
2020-06-01	5535	73689	73046	24902	23527	11	657	3785	4218	8221	517	8136	17668	11644	14476
2020-06-02	5540	74000	73292	24967	23579	11	659	3792	4230	8241	491	8151	17675	11652	14487
2020-06-03	5552	74196	73462	25023	23657	11	663	3803	4248	8267	494	8171	17691	11666	14506
2020-06-04	5578	74349	73646	25084	23739	11	668	3820	4259	8296	494	8216	17744	11695	14547
2020-06-05	5602	74560	73850	25156	23827	11	669	3837	4272	8323	496	8242	17770	11713	14568
2020-06-06	5620	74698	73970	25190	23906	11	671	3839	4280	8344	502	8268	17796	11738	14600
2020-06-07	5637	74851	74130	25234	23963	11	674	3842	4285	8356	502	8271	17798	11739	14609
2020-06-08	5651	74971	74240	25272	24005	11	676	3850	4293	8372	503	8328	17928	11819	14722
2020-06-09	5668	75132	74372	25334	24064	11	678	3858	4310	8397	506	8346	17946	11831	14739
2020-06-10	5691	75268	74516	25382	24106	11	679	3864	4322	8423	508	8355	17958	11839	14752
2020-06-11	5709	75434	74667	25429	24164	11	682	3873	4336	8448	512	8371	17971	11848	14768
2020-06-12	5727	75612	74840	25479	24220	11	682	3883	4345	8466	513	8370	17975	11851	14774
2020-06-13	5739	75709	74934	25518	24260	11	687	3886	4350	8480	517	8395	17998	11857	14789
2020-06-14	5755	75857	75093	25572	24323	11	688	3892	4354	8487	518	8400	18000	11858	14794
2020-06-15	5768	75976	75222	25600	24354	11	689	3900	4360	8494	521	8411	18013	11862	14801
2020-06-16	5789	76152	75388	25648	24390	11	690	3911	4367	8507	532	8544	18184	11971	14937
2020-06-17	5801	76261	75494	25672	24415	11	690	3915	4370	8520	533	8550	18196	11982	14947
2020-06-18	5819	76392	75621	25704	24464	11	692	3918	4380	8544	535	8566	18208	11987	14958
2020-06-19	5832	76521	75723	25731	24499	11	692	3925	4382	8552	538	8578	18211	11992	14959
2020-06-20	5867	76751	75909	25789	24539	11	693	3930	4391	8570	539	8597	18224	11999	14984
2020-06-21	5874	76854	75998	25815	24559	11	694	3945	4404	8581	541	8616	18242	12013	14998
2020-06-22	5884	77010	76100	25847	24587	11	696	3950	4408	8591	541	8616	18244	12019	14999
2020-06-23	5895	77142	76192	25880	24611	12	692	3958	4411	8611	543	8632	18264	12037	15026
2020-06-24	5911	77281	76304	25917	24644	12	694	3968	4416	8624	544	8649	18276	12048	15045
2020-06-25	5926	77473	76404	25951	24684	12	696	3973	4427	8644	545	8656	18279	12050	15046
2020-06-26	5935	77625	76516	25972	24709	12	699	3980	4432	8655	547	8666	18295	12057	15057
2020-06-27	5955	77788	76611	26001	24742	12	701	3983	4434	8669	547	8680	18311	12074	15075
2020-06-29	5978	78008	76761	26053	24800	12	723	4133	4600	9023	554	8745	18388	12126	15145
2020-06-30	5997	78182	76854	26085	24822	12	722	4132	4603	9027	555	8758	18408	12139	15160
2020-07-01	6025	78333	76965	26125	24853	12	723	4140	4606	9037	556	8763	18416	12143	15165
2020-07-02	6047	78550	77103	26154	24884	12	721	4146	4608	9047	557	8783	18436	12154	15178
2020-07-03	6069	78741	77203	26177	24897	12	723	4147	4608	9064	558	8794	18447	12162	15188
2020-07-04	6087	78892	77289	26201	24912	13	724	4152	4618	9075	558	8798	18455	12166	15191
2020-07-05	6105	78996	77344	26220	24925	13	725	4155	4621	9081	558	8799	18456	12167	15191
2020-07-06	6124	79177	77420	26239	24938	13	723	4156	4626	9092	560	8828	18485	12186	15207
2020-07-07	6134	79282	77474	26250	24957	13	721	4159	4629	9095	561	8829	18491	12186	15211
2020-07-08	6161	79477	77582	26279	24980	13	722	4161	4632	9108	563	8853	18517	12195	15230
2020-07-09	6187	79650	77661	26298	24996	13	721	4167	4635	9116	563	8855	18524	12198	15230
2020-07-10	6206	79830	77762	26314	25008	13	720	4167	4640	9126	566	8871	18533	12199	15244
2020-07-11	6224	80020	77851	26331	25021	13	720	4169	4641	9126	569	8881	18549	12204	15246
2020-07-12	6235	80181	77918	26352	25035	13	722	4174	4648	9150	570	8888	18560	12209	15257
2020-07-13	6254	80321	77998	26369	25048	13	721	4178	4650	9157	571	8899	18568	12212	15263
2020-07-14	6286	80527	78077	26394	25071	13	722	4183	4656	9159	570	8902	18576	12211	15268
2020-07-15	6323	80715	78200	26414	25098	13	721	4190	4660	9169	572	8920	18590	12222	15283
2020-07-16	6341	80889	78302	26430	25122	13	712	4193	4662	9177	575	8940	18607	12227	15302
2020-07-17	6367	81071	78386	26448	25145	13	714	4197	4663	9183	576	8947	18617	12231	15313
2020-07-18	6381	81220	78448	26472	25160	13	714	4199	4665	9184	577	8954	18624	12235	15315
2020-07-19	6398	81399	78528	26496	25178	13	714	4200	4667	9192	579	8962	18631	12238	15322
2020-07-20	6431	81703	78695	26515	25202	13	711	4214	4659	9202	580	8978	18655	12240	15340
2020-07-21	6438	81758	78718	26525	25205	13	712	4215	4659	9203	580	8979	18656	12240	15340
2020-07-22	6459	81976	78802	26548	25221	13	713	4224	4669	9219	581	8991	18663	12243	15345
2020-07-23	6484	82061	78822	26560	25229	13	713	4224	4665	9220	583	9015	18677	12255	15361
2020-07-24	6507	82305	79009	26613	25252	13	713	4226	4669	9227	585	9027	18691	12261	15369
2020-07-25	6517	82347	79034	26621	25262	13	712	4231	4673	9232	586	9051	18709	12272	15382
2020-07-26	6532	82454	79096	26641	25275	13	712	4234	4676	9236	587	9054	18711	12276	15386
2020-07-27	6564	82674	79208	26674	25303	13	712	4235	4678	9239	587	9059	18725	12278	15389
2020-07-28	6588	82843	79292	26697	25316	13	713	4237	4680	9243	588	9077	18738	12293	15401
2020-07-29	6608	83015	79375	26723	25331	13	717	4240	4680	9247	590	9091	18743	12301	15405
2020-07-30	6637	83177	79434	26739	25352	13	717	4241	4684	9250	591	9104	18751	12307	15413
2020-07-31	6658	83329	79518	26764	25366	13	717	4241	4684	9254	597	9162	18787	12337	15443
2020-08-01	6670	83449	79570	26783	25374	13	717	4241	4686	9257	597	9164	18786	12338	15447
2020-08-02	6683	83561	79620	26798	25376	13	719	4243	4689	9262	598	9171	18796	12344	15454
2020-08-03	6702	83731	79704	26821	25398	13	720	4245	4690	9264	598	9176	18798	12350	15459
2020-08-04	6744	83925	79780	26842	25412	13	720	4245	4691	9267	600	9181	18807	12357	15467
2020-08-05	6769	84079	79857	26861	25431	13	720	4246	4692	9267	601	9187	18811	12361	15471
2020-08-06	6803	84298	79965	26884	25451	13	720	4248	4693	9269	602	9186	18818	12361	15478
2020-08-07	6819	84425	80037	26889	25467	13	720	4251	4693	9271	604	9203	18838	12370	15499
2020-08-08	6855	84582	80119	26918	25481	13	721	4254	4693	9274	607	9209	18853	12375	15507
2020-08-09	6881	84699	80189	26938	25495	13	722	4255	4694	9275	607	9217	18865	12378	15512
2020-08-10	6904	84816	80248	26957	25513	13	722	4255	4695	9280	608	9219	18871	12382	15517
2020-08-11	6928	85013	80347	26985	25529	13	722	4255	4697	9282	608	9225	18875	12385	15523
2020-08-12	6978	85225	80465	27023	25540	13	722	4256	4699	9288	611	9246	18885	12394	15532
2020-08-13	7006	85384	80553	27055	25561	13	723	4260	4701	9290	611	9252	18895	12395	15536
2020-08-14	7055	85537	80630	27084	25577	13	723	4261	4701	9291	614	9258	18908	12401	15540
2020-08-15	7087	85711	80755	27130	25594	13	724	4261	4702	9294	614	9267	18921	12410	15549
2020-08-16	7108	85826	80812	27146	25605	13	725	4263	4702	9295	614	9267	18922	12412	15549
2020-08-17	7134	85916	80852	27167	25611	13	725	4263	4702	9297	615	9271	18936	12419	15557
2020-08-18	7162	86041	80934	27188	25617	13	726	4263	4704	9299	618	9282	18941	12426	15562
2020-08-19	7211	86192	81007	27199	25638	13	726	4263	4706	9297	621	9288	18947	12429	15559
2020-08-20	7227	86310	81065	27210	25641	13	726	4264	4707	9297	622	9291	18953	12432	15562
2020-08-21	7252	86413	81125	27221	25653	13	728	4268	4707	9298	623	9297	18958	12434	15568
2020-08-22	7285	86569	81196	27235	25666	13	728	4272	4707	9298	625	9306	18973	12435	15581
2020-08-23	7314	86670	81236	27250	25670	13	729	4272	4708	9303	625	9320	18984	12438	15586
2020-08-24	7331	86748	81283	27265	25680	13	730	4272	4709	9305	625	9325	18985	12439	15591
2020-08-25	7347	86846	81328	27277	25693	13	730	4272	4710	9310	626	9327	18988	12441	15597
2020-08-26	7372	86956	81402	27299	25700	13	730	4269	4714	9312	626	9333	18994	12442	15605
2020-08-27	7407	87119	81472	27323	25718	13	730	4270	4717	9315	626	9339	19003	12450	15609
2020-08-28	7443	87238	81528	27335	25730	13	730	4272	4718	9315	627	9345	19007	12454	15617
2020-08-29	7462	87364	81593	27354	25731	13	730	4272	4718	9315	630	9367	19016	12459	15619
2020-08-30	7483	87476	81644	27372	25751	13	732	4273	4720	9317	630	9374	19022	12465	15627
2020-08-31	7514	87617	81733	27390	25764	13	734	4273	4721	9319	630	9375	19029	12468	15632
2020-09-01	7550	87742	81789	27402	25781	13	734	4273	4723	9320	630	9380	19039	12472	15641
2020-09-02	7590	87924	81863	27421	25794	13	734	4274	4722	9325	630	9385	19045	12475	15652
2020-09-03	7614	88026	81926	27441	25805	13	734	4274	4724	9328	631	9393	19050	12482	15662
2020-09-04	7637	88181	82012	27463	25822	13	735	4277	4725	9330	631	9402	19055	12486	15665
2020-09-06	7672	88303	82052	27479	25839	13	738	4278	4729	9332	631	9417	19066	12493	15671
2020-09-07	7670	88418	82124	27491	25847	13	738	4279	4729	9339	631	9420	19072	12495	15676
2020-09-08	7695	88515	82171	27505	25860	13	738	4279	4729	9342	632	9426	19082	12495	15684
2020-09-09	7750	88753	82297	27550	25874	13	738	4279	4729	9343	634	9431	19092	12500	15689
2020-09-10	7779	88869	82349	27565	25878	13	739	4280	4735	9349	635	9437	19106	12512	15702
2020-09-11	7804	89032	82424	27583	25887	13	739	4280	4735	9355	635	9443	19113	12517	15707
2020-09-13	7831	89268	82530	27615	25904	13	740	4280	4736	9355	635	9444	19116	12520	15708
2020-09-14	7862	89451	82619	27637	25914	13	742	4281	4737	9358	635	9447	19119	12522	15712
2020-09-15	7896	89592	82673	27650	25925	13	742	4282	4737	9360	635	9457	19124	12526	15716
2020-09-16	7921	89746	82724	27677	25941	13	742	4285	4738	9364	635	9461	19127	12527	15721
2020-09-17	7950	89924	82802	27706	25955	13	742	4289	4737	9366	636	9464	19132	12529	15725
2020-09-18	8037	90280	82939	27750	25965	13	742	4289	4738	9366	636	9466	19135	12533	15726
2020-09-19	8059	90397	82974	27763	25967	13	742	4290	4738	9366	638	9469	19133	12535	15730
2020-09-20	8088	90566	83063	27780	25983	13	742	4290	4739	9368	639	9469	19134	12536	15732
2020-09-21	8134	90709	83139	27798	25985	13	742	4290	4739	9368	644	9499	19168	12552	15753
2020-09-22	8146	90823	83193	27812	25996	13	742	4290	4739	9368	646	9518	19191	12562	15777
2020-09-23	8195	91021	83271	27840	26018	13	742	4290	4739	9375	650	9532	19213	12576	15794
2020-09-24	8256	91220	83358	27865	26039	13	743	4290	4740	9378	652	9551	19249	12602	15818
2020-09-25	8318	91437	83446	27890	26050	13	743	4291	4740	9379	654	9574	19284	12620	15837
2020-09-26	8367	91613	83523	27908	26072	13	744	4292	4741	9380	656	9605	19304	12635	15852
2020-09-27	8405	91814	83609	27934	26089	14	746	4293	4742	9382	659	9688	19340	12657	15885
2020-09-28	8466	92017	83702	27955	26106	14	746	4293	4744	9385	665	9734	19360	12675	15903
2020-09-29	8519	92266	83833	27991	26120	14	746	4295	4744	9387	672	9814	19405	12703	15939
2020-09-30	8574	92491	83954	28037	26142	14	746	4297	4746	9389	689	10013	19485	12757	15993
2020-10-01	8666	92804	84060	28067	26179	14	747	4304	4748	9392	696	10077	19533	12783	16031
2020-10-02	8766	93096	84215	28103	26206	14	747	4306	4748	9392	702	10183	19585	12806	16067
2020-10-03	8847	93365	84337	28133	26232	14	747	4308	4748	9394	702	10191	19596	12820	16077
2020-10-04	8913	93578	84429	28182	26252	14	747	4309	4748	9398	702	10194	19610	12831	16091
2020-10-05	9025	93759	84545	28216	26283	14	747	4310	4749	9400	702	10194	19610	12831	16091
2020-10-06	9131	94025	84685	28265	26308	15	747	4311	4751	9406	702	10194	19610	12831	16091
2020-10-07	9176	94249	84787	28298	26327	15	747	4311	4752	9407	702	10194	19610	12831	16091
2020-10-08	9265	94541	84946	28371	26363	15	748	4311	4753	9409	702	10194	19610	12831	16091
2020-10-09	9353	94892	85100	28413	26408	15	748	4311	4753	9411	702	10194	19610	12831	16091
2020-10-10	9427	95123	85199	28455	26434	15	748	4311	4753	9412	702	10194	19610	12831	16091
2020-10-11	9469	95295	85291	28476	26459	15	748	4311	4755	9414	702	10194	19610	12831	16091
2020-10-12	9518	95504	85405	28509	26470	15	748	4313	4755	9419	702	10194	19610	12831	16091
2020-10-13	9580	95764	85517	28549	26496	15	748	4314	4757	9423	702	10194	19610	12831	16091
2020-10-14	9629	95985	85630	28586	26515	15	749	4315	4758	9426	702	10194	19610	12831	16091
2020-10-15	9712	96251	85760	28631	26547	15	749	4316	4759	9428	702	10194	19610	12831	16091
2020-10-16	9805	96499	85902	28674	26565	15	749	4318	4759	9432	702	10194	19610	12831	16091
2020-10-17	9867	96739	86030	28717	26581	15	749	4319	4764	9436	702	10194	19610	12831	16091
2020-10-18	9939	96993	86155	28761	26608	15	749	4322	4765	9440	702	10194	19610	12831	16091
2020-10-19	9998	97191	86256	28787	26611	15	749	4322	4765	9440	702	10194	19610	12831	16091
2020-10-20	10086	97546	86434	28849	26644	15	749	4322	4765	9443	702	10194	19610	12831	16091
2020-10-21	10147	97761	86552	28879	26655	15	750	4322	4767	9445	702	10194	19610	12831	16091
2020-10-22	10208	97996	86667	28922	26686	15	751	4323	4767	9451	703	10194	19610	12831	16091
2020-10-23	10287	98564	86897	28971	26727	15	751	4324	4768	9452	704	10194	19610	12831	16091
2020-10-24	10336	98707	86998	28999	26749	15	751	4325	4768	9454	705	10194	19610	12831	16091
2020-10-25	10395	98884	87089	29025	26763	15	751	4325	4768	9455	705	10194	19610	12831	16091
2020-10-26	10485	99135	87255	29059	26790	15	751	4326	4772	9456	706	10194	19610	12831	16091
2020-10-27	10550	99444	87377	29099	26813	15	751	4326	4774	9458	709	10194	19610	12831	16091
2020-10-28	10589	99590	87462	29128	26825	15	751	4329	4775	9465	709	10194	19610	12831	16091
2020-10-29	10734	100159	87739	29202	26877	15	751	4330	4776	9468	711	10194	19610	12831	16091
2020-10-30	10827	100475	87901	29239	26910	15	751	4331	4776	9469	711	10194	19610	12831	16104
2020-10-31	10897	100789	88045	29273	26932	15	751	4334	4778	9472	713	10099	19347	12783	16105
2020-11-01	10950	101017	88164	29300	26952	15	751	4336	4779	9474	714	10125	19375	12792	16126
2020-11-02	11045	101390	88327	29356	26997	15	751	4337	4780	9480	715	10131	19391	12799	16128
2020-11-03	11133	101672	88492	29392	27016	15	751	4340	4781	9489	716	10139	19407	12807	16142
2020-11-04	11259	102051	88661	29473	27061	15	751	4340	4783	9494	720	10152	19426	12818	16159
2020-11-05	11397	102606	88908	29569	27105	15	751	4341	4787	9501	722	10160	19440	12834	16179
2020-11-06	11532	103266	89169	29625	27149	15	751	4343	4787	9505	722	10181	19459	12850	16193
2020-11-07	11637	103576	89315	29671	27189	15	751	4345	4790	9510	724	10194	19477	12863	16212
2020-11-08	11720	103861	89460	29702	27201	15	751	4345	4793	9513	724	10202	19493	12872	16229
2020-11-09	11832	104327	89675	29763	27231	15	751	4348	4793	9514	724	10202	19493	12872	16229
2020-11-10	11959	104837	89912	29823	27258	15	751	4351	4795	9518	727	10223	19532	12891	16256
2020-11-11	12121	105375	90210	29901	27309	15	751	4352	4796	9518	729	10238	19550	12903	16265
2020-11-12	12282	105957	90513	29975	27343	15	751	4352	4797	9519	731	10246	19569	12916	16286
2020-11-13	12482	106548	90801	30065	27401	15	751	4353	4801	9528	734	10269	19599	12939	16305
2020-11-14	12692	107263	91200	30163	27467	15	751	4354	4803	9534	736	10288	19613	12952	16323
2020-11-15	12812	107750	91440	30239	27518	15	751	4356	4803	9538	740	10307	19632	12963	16342
2020-11-16	12981	108572	91841	30338	27579	15	751	4358	4803	9541	742	10323	19649	12978	16369
2020-11-17	13143	109166	92191	30420	27654	15	751	4361	4807	9548	742	10334	19657	12982	16376
2020-11-18	13337	109927	92580	30513	27702	15	751	4367	4812	9560	749	10365	19728	13016	16420
2020-11-19	13518	110635	92936	30619	27769	15	751	4367	4814	9572	750	10384	19767	13030	16436
2020-11-20	13733	111436	93315	30727	27832	15	752	4368	4816	9578	751	10400	19794	13045	16462
2020-11-21	13888	112148	93707	30817	27880	17	752	4370	4817	9583	754	10434	19819	13060	16478
2020-11-22	14066	112975	94145	30939	27958	17	752	4371	4818	9586	759	10459	19888	13083	16513
2020-11-23	14229	113674	94483	31033	28019	17	752	4372	4818	9590	764	10486	19948	13121	16553
2020-11-24	14377	114351	94822	31124	28073	17	752	4372	4818	9598	766	10504	19981	13136	16575
2020-11-25	14585	115348	95343	31254	28177	17	752	4373	4818	9606	767	10525	20013	13157	16608
2020-11-26	14585	115348	95343	31254	28177	17	752	4373	4818	9606	767	10525	20013	13157	16608
2020-11-27	15081	117233	96323	31509	28353	17	752	4383	4818	9616	774	10575	20093	13209	16687
2020-11-28	15226	117870	96668	31591	28428	17	752	4383	4818	9616	777	10602	20119	13233	16713
2020-11-29	15486	118894	97208	31749	28546	17	753	4383	4821	9622	779	10636	20163	13266	16764
2020-11-30	15763	119916	97846	31946	28631	17	753	4383	4822	9625	781	10665	20209	13301	16796
2020-12-01	16064	121065	98499	32113	28747	17	753	4386	4826	9626	785	10673	20224	13315	16803
2020-12-02	16339	122350	99152	32296	28862	17	753	4390	4832	9627	789	10704	20307	13353	16861
2020-12-03	16765	123657	99926	32497	28999	17	754	4390	4837	9637	790	10730	20368	13396	16906
2020-12-04	17070	124890	100593	32669	29121	17	754	4395	4842	9650	793	10773	20421	13442	16965
2020-12-05	17384	125990	101247	32859	29265	17	754	4395	4847	9656	796	10794	20466	13472	17007
2020-12-06	17702	127066	101850	33036	29386	17	754	4395	4849	9661	799	10822	20495	13490	17042
2020-12-07	18095	128363	102584	33221	29495	17	754	4400	4851	9672	807	10858	20582	13548	17119
2020-12-08	18486	129552	103260	33426	29592	17	754	4400	4855	9678	809	10906	20643	13599	17162
2020-12-09	18802	130814	103934	33618	29731	17	754	4400	4855	9695	824	10965	20728	13652	17233
2020-12-10	19180	132000	104653	33827	29880	17	754	4401	4860	9712	828	11008	20815	13694	17300
2020-12-11	19602	133494	105501	34091	30021	17	754	4401	4863	9726	838	11069	20933	13766	17385
2020-12-12	19946	134708	106205	34321	30158	17	754	4401	4871	9734	842	11100	21010	13819	17454
2020-12-13	20266	135794	106831	34501	30309	17	754	4408	4876	9744	844	11109	21046	13845	17483
2020-12-14	20728	137283	107777	34755	30415	17	754	4410	4880	9744	846	11155	21128	13913	17545
2020-12-15	21044	138412	108444	34965	30625	17	754	4417	4889	9771	849	11199	21222	13973	17634
2020-12-16	21328	139592	109137	35196	30775	17	754	4420	4897	9790	853	11229	21270	14016	17669
2020-12-17	21840	141333	110242	35496	30987	17	754	4425	4909	9816	858	11275	21351	14091	17772
2020-12-18	22157	142490	111010	35727	31145	17	754	4428	4915	9837	861	11306	21390	14126	17840
2020-12-19	22443	143581	111631	35901	31260	17	754	4433	4918	9845	868	11341	21483	14186	17914
2020-12-20	22769	144847	112416	36128	31415	17	754	4439	4926	9862	871	11364	21562	14240	17980
2020-12-21	23076	146075	113186	36354	31578	17	754	4444	4932	9873	877	11402	21618	14285	18057
2020-12-22	23495	147548	114058	36618	31747	17	754	4446	4940	9895	878	11432	21692	14330	18109
2020-12-23	23981	149198	115166	36904	31981	17	754	4458	4950	9915	880	11464	21735	14371	18145
2020-12-24	24431	150726	116138	37186	32201	17	754	4464	4962	9936	881	11531	21869	14468	18282
2020-12-25	24864	152193	116980	37448	32415	17	754	4470	4967	9953	882	11558	21944	14518	18364
2020-12-26	25165	153329	117717	37706	32637	17	754	4473	4973	9971	887	11618	22041	14609	18472
2020-12-27	25506	154458	118405	37895	32797	18	754	4481	4979	9986	889	11652	22134	14663	18559
2020-12-28	25936	156405	119575	38196	32978	18	754	4489	4993	10003	893	11673	22173	14697	18602
2020-12-29	26354	157956	120525	38454	33168	18	757	4492	5000	10030	898	11714	22279	14777	18716
2020-12-30	26744	159662	121631	38840	33432	18	757	4503	5004	10052	898	11723	22319	14813	18763
2020-12-31	27317	161850	122927	39248	33766	18	757	4510	5013	10084	906	11782	22451	14908	18886
2021-01-01	27978	164165	124281	39683	34044	18	757	4515	5017	10102	907	11812	22498	14945	18951
2021-01-02	28377	165460	125065	39936	34247	18	757	4520	5022	10117	912	11865	22600	15052	19063
2021-01-03	28768	166759	125826	40181	34440	18	757	4529	5026	10128	912	11884	22636	15082	19116
2021-01-04	29227	168550	126993	40506	34653	18	757	4533	5033	10143	916	11930	22725	15150	19219
2021-01-05	29676	170466	128123	40798	34839	18	757	4538	5036	10172	918	11944	22741	15169	19243
2021-01-06	30285	172743	129590	41221	35138	19	758	4542	5049	10205	930	12028	22937	15310	19480
2021-01-07	30932	175226	130967	41657	35428	19	760	4541	5062	10232	936	12080	23004	15357	19546
2021-01-08	31562	177453	132272	42005	35687	19	763	4548	5073	10255	936	12110	23049	15388	19582
2021-01-09	32224	179786	133646	42397	35969	19	764	4558	5086	10293	948	12189	23240	15546	19811
2021-01-10	32820	181753	134791	42722	36241	19	764	4565	5106	10322	951	12225	23332	15612	19908
2021-01-11	33500	184147	136213	43134	36502	19	765	4573	5123	10354	960	12278	23422	15669	20023
2021-01-12	34121	186234	137426	43482	36740	19	765	4586	5135	10396	964	12301	23465	15697	20055
2021-01-13	34801	188363	138724	43831	37022	19	767	4603	5157	10436	974	12369	23630	15828	20248
2021-01-14	35627	191094	140503	44353	37385	19	767	4615	5170	10469	977	12410	23695	15869	20315
2021-01-15	36209	193385	141921	44774	37692	19	767	4628	5179	10517	985	12506	23897	16031	20530
2021-01-16	36884	195648	143248	45196	37992	19	769	4640	5193	10542	992	12570	23983	16108	20640
2021-01-17	37492	197625	144526	45571	38272	19	772	4647	5211	10578	1000	12638	24143	16198	20790
2021-01-18	38114	199621	145793	45959	38510	19	773	4651	5223	10610	1003	12684	24251	16287	20902
2021-01-19	38589	201255	146772	46239	38707	19	776	4662	5236	10654	1008	12727	24369	16369	21032
2021-01-20	39132	203094	147951	46645	39023	19	777	4672	5256	10708	1015	12796	24520	16488	21220
2021-01-21	39798	205305	149439	47082	39344	19	778	4682	5268	10746	1026	12841	24616	16562	21328
2021-01-22	40402	207508	150780	47483	39636	19	780	4694	5284	10785	1032	12888	24737	16654	21458
2021-01-23	41107	209825	152152	47902	39950	19	781	4702	5297	10831	1043	12931	24860	16745	21603
2021-01-24	41638	211568	153310	48287	40217	20	781	4710	5314	10873	1051	12986	24955	16834	21706
2021-01-25	42209	213304	154411	48636	40443	20	784	4717	5324	10900	1059	13034	25073	16911	21811
2021-01-26	42607	214642	155255	48888	40622	20	786	4721	5340	10950	1063	13058	25118	16949	21868
2021-01-27	43274	216810	156640	49315	40938	20	789	4737	5359	10979	1068	13103	25196	17015	21946
2021-01-28	43926	218937	157956	49726	41201	21	791	4754	5383	11022	1077	13218	25376	17182	22146
2021-01-29	44670	221254	159404	50147	41500	21	792	4771	5402	11074	1079	13265	25485	17272	22272
2021-01-30	45292	223287	160611	50505	41757	21	793	4785	5420	11121	1086	13302	25604	17339	22381
2021-01-31	45828	224684	161559	50798	41994	21	794	4800	5440	11175	1088	13326	25652	17383	22437
2021-02-01	46263	226031	162399	51075	42167	21	795	4816	5452	11210	1092	13362	25732	17463	22532
2021-02-02	46689	227138	163082	51278	42319	21	800	4826	5464	11236	1097	13394	25797	17526	22619
2021-02-03	46986	228028	163670	51459	42443	21	800	4838	5481	11276	1104	13451	25879	17577	22694
2021-02-04	47242	229130	164338	51700	42637	21	803	4850	5503	11316	1110	13542	26040	17685	22840
2021-02-05	47781	231062	165633	52071	42895	21	807	4865	5525	11368	1114	13588	26147	17782	22968
2021-02-06	48312	232734	166743	52401	43202	21	808	4882	5551	11424	1121	13659	26270	17868	23098
2021-02-07	48869	234616	167864	52728	43469	21	809	4891	5570	11463	1127	13727	26367	17938	23216
2021-02-08	49446	236172	168966	53059	43714	21	810	4898	5586	11504	1127	13730	26425	18038	23409
2021-02-09	49708	237124	169552	53254	43863	21	812	4923	5611	11557	1129	13792	26542	18109	23524
2021-02-10	50290	238720	170631	53613	44125	21	813	4930	5631	11600	1145	13871	26738	18227	23724
2021-02-11	50783	240140	171562	53934	44356	21	815	4951	5658	11638	1147	13887	26762	18246	23740
2021-02-12	51357	241674	172552	54238	44583	21	815	4958	5664	11664	1166	14093	27036	18444	24036
2021-02-13	51835	243180	173455	54516	44809	21	818	4974	5694	11739	1167	14111	27063	18458	24057
2021-02-14	52257	244473	174246	54769	44994	21	819	4986	5709	11770	1178	14183	27161	18534	24165
2021-02-15	52681	245781	175033	54993	45152	21	821	5002	5720	11808	1185	14229	27247	18612	24278
2021-02-16	52947	246607	175526	55180	45301	21	823	5014	5734	11847	1190	14291	27372	18720	24409
2021-02-17	53778	248857	177001	55602	45616	21	827	5033	5761	11904	1193	14321	27433	18762	24469
2021-02-18	54294	250564	178056	55910	45835	21	828	5054	5787	11959	1201	14384	27578	18865	24600
2021-02-19	54773	252109	179026	56209	46062	21	829	5064	5798	12005	1201	14428	27684	18935	24698
2021-02-20	55049	253170	179677	56395	46193	21	834	5078	5810	12054	1218	14696	27937	19101	24911
2021-02-21	55402	254277	180396	56615	46341	21	835	5089	5824	12079	1222	14726	27994	19137	24963
2021-02-22	55883	255593	181209	56847	46474	21	838	5103	5847	12103	1229	14773	28112	19219	25073
2021-02-23	56231	256708	181926	57043	46655	21	839	5115	5860	12149	1233	14815	28238	19306	25159
2021-02-24	56775	258198	182889	57325	46834	21	840	5132	5878	12193	1242	14885	28341	19396	25262
2021-02-25	57244	259558	183782	57546	47018	21	842	5147	5897	12240	1255	14977	28500	19507	25416
2021-02-26	57745	261021	184649	57809	47212	21	844	5167	5908	12284	1258	15038	28624	19573	25494
2021-02-27	58278	262535	185496	58058	47382	21	845	5177	5924	12321	1275	15184	28773	19665	25602
2021-02-28	58739	263753	186256	58266	47540	21	846	5189	5940	12354	1278	15236	28885	19739	25689
